# Supplementary material for: Effects of Different Gene Editing Modes of CRISPR/Cas9 on Soybean Fatty Acid Anabolic Metabolism Based on GmFAD2 Family
Source: Int J Mol Sci. 2023 Mar 1;24(5):4769. doi: 10.3390/ijms24054769 (PMC10003299; doi:10.3390/ijms24054769)
Supplement: Supplementary file 1 [file ijms-24-04769-s001.zip]

Archive with 1 entries (1 files):
- ijms-2153717-supplementary.pdf
